# Supplementary material for: A human-based multi-gene signature enables quantitative drug repurposing for metabolic disease
Source: eLife. 2022 Jan 17;11:e68832. doi: 10.7554/eLife.68832 (PMC8763401; doi:10.7554/eLife.68832)
Supplement: Source code 1. [file elife-68832-supp2.zip]

Archive with 1 entries (1 files):
- Source_code_file_R1.docx
